# Supplementary material for: Transcriptome and metabolite analyses provide insights into zigzag-shaped stem formation in tea plants (Camellia sinensis)
Source: BMC Plant Biol. 2020 Mar 4;20:98. doi: 10.1186/s12870-020-2311-z (PMC7057490; doi:10.1186/s12870-020-2311-z)
Supplement: Supplementary file 2 — Additional file 2: Table S1 Summary of the RNA-Seq data derived from MZ, QQ, and LYQQ. Table S2 Statistics of the number of detected genes in each cultivar. [file 12870_2020_2311_MOESM2_ESM.zip]

Archive with 2 entries (2 files):
- Additional file 2 Table S1.docx
- Additional file 2 Table S2.docx
